# Supplementary material for: Secondary Metabolomic Analysis and In Vitro Bioactivity Evaluation of Stems Provide a Comprehensive Comparison between Dendrobium chrysotoxum and Dendrobium thyrsiflorum
Source: Molecules. 2023 Aug 13;28(16):6039. doi: 10.3390/molecules28166039 (PMC10458425; doi:10.3390/molecules28166039)
Supplement: Supplementary file 1 [file molecules-28-06039-s001.zip]

Archive with 1 entries (1 files):
- molecules-2538722-supplementary.pdf
